# Supplementary material for: Clinical characteristics and online mental health care of asymptomatic or mildly symptomatic patients with coronavirus disease 2019
Source: PLoS One. 2020 Nov 23;15(11):e0242130. doi: 10.1371/journal.pone.0242130 (PMC7682865; doi:10.1371/journal.pone.0242130)
Supplement: S3 File — (XLSX) [file pone.0242130.s003.xlsx]

## Sheet: 1st
ID	1. I feel tense or wound up	2. I get a sort of frightened feeling as if something awful is about to happen	3. Worrying thoughts to through my mind	4. I can site at ease and feel relaxed	5. I get a sort of frightened feeling like butterflies in the somach	6. I fee restless as I have to be on the move	7. I get sudden fellings of panic	Axiety score	8. I still enjoy the things I used to enjoy	9. I can laugh and see the funny site of things	10. I feel cheerful	11. I feel as if I am slowed down	12. I have lost interest in my appearance	13. I look forward with enjoyment to things	14. I can enjoy a good book or radio or TV program	depression score
101	1 Occasionally	1 a little, but it doesn't worry me	1 not to often	1 usually	1 Occasionally	0 not at all	1 Occasionally	6	3 hardly at all	1 not quite so much now	2 not often	3 nearly all the time	1 I may not take quite as much care	1 rather less than I used to	1 sometimes	12
102	0 not at all	0 not at all	0 only occasionally	0 definitely	0 not at all	0 not at all	0 not at all	0	0 definitely as much	0 as much as I always could	0 most ot the time	0 not at all	0 I take just as much care as ever	0 as much as I ever did	0 often	0
103	0 not at all	0 not at all	2 a lot of the time	0 definitely	0 not at all	0 not at all	1 Occasionally	3	1 not quite so much	1 not quite so much now	2 not often	1 sometimes	1 I may not take quite as much care	2 definitely less than I used to	2 not often	10
104	0 not at all	0 not at all	0 only occasionally	0 definitely	0 not at all	0 not at all	0 not at all	0	0 definitely as much	0 as much as I always could	0 most ot the time	0 not at all	0 I take just as much care as ever	0 as much as I ever did	0 often	0
105	0 not at all	0 not at all	0 only occasionally	0 definitely	0 not at all	0 not at all	0 not at all	0	0 definitely as much	0 as much as I always could	1 sometimes	0 not at all	0 I take just as much care as ever	0 as much as I ever did	0 often	1
106	0 not at all	0 not at all	0 only occasionally	1 usually	1 Occasionally	0 not at all	0 not at all	2	0 definitely as much	0 as much as I always could	1 sometimes	1 sometimes	0 I take just as much care as ever	0 as much as I ever did	0 often	2
107	0 not at all	0 not at all	0 only occasionally	1 usually	0 not at all	0 not at all	0 not at all	1	0 definitely as much	0 as much as I always could	1 sometimes	1 sometimes	1 I may not take quite as much care	0 as much as I ever did	0 often	3
108	0 not at all	0 not at all	0 only occasionally	1 usually	1 Occasionally	1 Occasionally	0 not at all	3	3 hardly at all	0 as much as I always could	1 sometimes	0 not at all	0 I take just as much care as ever	0 as much as I ever did	0 often	4
109	1 Occasionally	1 a little, but it doesn't worry me	1 not to often	1 usually	1 Occasionally	1 Occasionally	1 Occasionally	7	0 definitely as much	1 not quite so much now	1 sometimes	1 sometimes	2 I don't take as much care as I should	1 rather less than I used to	0 often	6
110	0 not at all	0 not at all	1 not to often	1 usually	0 not at all	0 not at all	0 not at all	2	3 hardly at all	1 not quite so much now	1 sometimes	1 sometimes	1 I may not take quite as much care	1 rather less than I used to	1 sometimes	9
111	0 not at all	0 not at all	0 only occasionally	0 definitely	0 not at all	0 not at all	0 not at all	0	0 definitely as much	0 as much as I always could	0 most ot the time	0 not at all	0 I take just as much care as ever	0 as much as I ever did	0 often	0
112	0 not at all	0 not at all	1 not to often	0 definitely	1 Occasionally	0 not at all	0 not at all	2	2 only a little	0 as much as I always could	1 sometimes	0 not at all	0 I take just as much care as ever	0 as much as I ever did	1 sometimes	4
113	0 not at all	0 not at all	1 not to often	1 usually	1 Occasionally	0 not at all	0 not at all	3	0 definitely as much	0 as much as I always could	1 sometimes	1 sometimes	0 I take just as much care as ever	1 rather less than I used to	0 often	3
114	3 most of the time	2 yes, but not too badly	3 a great deal of the time	2 not often	2 quite often	1 Occasionally	2 quite often	15	3 hardly at all	1 not quite so much now	3 not at all	3 nearly all the time	2 I don't take as much care as I should	3 hardly at all	2 not often	17
115	1 Occasionally	0 not at all	1 not to often	1 usually	1 Occasionally	0 not at all	0 not at all	4	1 not quite so much	1 not quite so much now	2 not often	1 sometimes	0 I take just as much care as ever	1 rather less than I used to	1 sometimes	7
116	1 Occasionally	1 a little, but it doesn't worry me	1 not to often	1 usually	1 Occasionally	1 Occasionally	0 not at all	6	1 not quite so much	1 not quite so much now	1 sometimes	1 sometimes	0 I take just as much care as ever	1 rather less than I used to	1 sometimes	6
117	1 Occasionally	1 a little, but it doesn't worry me	1 not to often	1 usually	1 Occasionally	1 Occasionally	0 not at all	6	3 hardly at all	1 not quite so much now	2 not often	1 sometimes	0 I take just as much care as ever	2 definitely less than I used to	1 sometimes	10
118	1 Occasionally	2 yes, but not too badly	1 not to often	1 usually	1 Occasionally	0 not at all	0 not at all	6	1 not quite so much	1 not quite so much now	2 not often	1 sometimes	1 I may not take quite as much care	0 as much as I ever did	0 often	6
119	0 not at all	0 not at all	0 only occasionally	1 usually	0 not at all	0 not at all	0 not at all	1	2 only a little	0 as much as I always could	1 sometimes	0 not at all	2 I don't take as much care as I should	1 rather less than I used to	0 often	6
120	0 not at all	0 not at all	1 not to often	1 usually	1 Occasionally	0 not at all	0 not at all	3	1 not quite so much	0 as much as I always could	1 sometimes	1 sometimes	1 I may not take quite as much care	1 rather less than I used to	0 often	5
121	1 Occasionally	1 a little, but it doesn't worry me	1 not to often	2 not often	1 Occasionally	1 Occasionally	0 not at all	7	3 hardly at all	2 definitely not so much now	3 not at all	1 sometimes	2 I don't take as much care as I should	3 hardly at all	3 very seldom	17
122	2 a lot of the time	3 very definitely and quite badly	2 a lot of the time	1 usually	1 Occasionally	1 Occasionally	1 Occasionally	11	1 not quite so much	1 not quite so much now	2 not often	1 sometimes	2 I don't take as much care as I should	1 rather less than I used to	1 sometimes	9
123	1 Occasionally	2 yes, but not too badly	2 a lot of the time	1 usually	1 Occasionally	0 not at all	1 Occasionally	8	0 definitely as much	0 as much as I always could	1 sometimes	0 not at all	0 I take just as much care as ever	0 as much as I ever did	0 often	1
124	1 Occasionally	0 not at all	1 not to often	1 usually	1 Occasionally	0 not at all	0 not at all	4	1 not quite so much	0 as much as I always could	1 sometimes	1 sometimes	0 I take just as much care as ever	1 rather less than I used to	0 often	4
125	0 not at all	0 not at all	1 not to often	1 usually	0 not at all	0 not at all	0 not at all	2	0 definitely as much	0 as much as I always could	1 sometimes	1 sometimes	1 I may not take quite as much care	0 as much as I ever did	0 often	3
126	1 Occasionally	0 not at all	1 not to often	1 usually	1 Occasionally	0 not at all	0 not at all	4	2 only a little	0 as much as I always could	0 most ot the time	1 sometimes	0 I take just as much care as ever	0 as much as I ever did	0 often	3
127	2 a lot of the time	1 a little, but it doesn't worry me	1 not to often	1 usually	1 Occasionally	1 Occasionally	1 Occasionally	8	2 only a little	1 not quite so much now	3 not at all	2 very often	1 I may not take quite as much care	2 definitely less than I used to	1 sometimes	12
128	2 a lot of the time	2 yes, but not too badly	2 a lot of the time	2 not often	2 quite often	2 quite a lot	1 Occasionally	13	2 only a little	1 not quite so much now	3 not at all	2 very often	2 I don't take as much care as I should	2 definitely less than I used to	1 sometimes	14
129	3 most of the time	1 a little, but it doesn't worry me	3 a great deal of the time	2 not often	2 quite often	2 quite a lot	2 quite often	15	3 hardly at all	1 not quite so much now	3 not at all	2 very often	1 I may not take quite as much care	1 rather less than I used to	2 not often	13
130	1 Occasionally	2 yes, but not too badly	3 a great deal of the time	2 not often	1 Occasionally	0 not at all	1 Occasionally	10	2 only a little	1 not quite so much now	2 not often	3 nearly all the time	0 I take just as much care as ever	3 hardly at all	0 often	11
131	0 not at all	0 not at all	0 only occasionally	1 usually	1 Occasionally	0 not at all	0 not at all	2	1 not quite so much	0 as much as I always could	1 sometimes	1 sometimes	1 I may not take quite as much care	0 as much as I ever did	0 often	4
132	0 not at all	0 not at all	1 not to often	1 usually	1 Occasionally	0 not at all	0 not at all	3	0 definitely as much	0 as much as I always could	1 sometimes	0 not at all	0 I take just as much care as ever	0 as much as I ever did	0 often	1
133	2 a lot of the time	2 yes, but not too badly	2 a lot of the time	1 usually	2 quite often	0 not at all	0 not at all	9	1 not quite so much	3 not at all	2 not often	1 sometimes	2 I don't take as much care as I should	1 rather less than I used to	0 often	10
134	2 a lot of the time	2 yes, but not too badly	2 a lot of the time	2 not often	2 quite often	1 Occasionally	2 quite often	13	1 not quite so much	1 not quite so much now	3 not at all	3 nearly all the time	2 I don't take as much care as I should	3 hardly at all	1 sometimes	14
135	1 Occasionally	1 a little, but it doesn't worry me	0 only occasionally	1 usually	1 Occasionally	0 not at all	0 not at all	5	0 definitely as much	0 as much as I always could	2 not often	0 not at all	0 I take just as much care as ever	0 as much as I ever did	0 often	2
136	2 a lot of the time	1 a little, but it doesn't worry me	2 a lot of the time	1 usually	1 Occasionally	0 not at all	0 not at all	7	0 definitely as much	0 as much as I always could	2 not often	2 very often	0 I take just as much care as ever	1 rather less than I used to	0 often	5
137	0 not at all	2 yes, but not too badly	1 not to often	1 usually	1 Occasionally	0 not at all	0 not at all	5	0 definitely as much	0 as much as I always could	1 sometimes	1 sometimes	1 I may not take quite as much care	0 as much as I ever did	0 often	3
138	0 not at all	0 not at all	1 not to often	1 usually	1 Occasionally	0 not at all	0 not at all	3	0 definitely as much	1 not quite so much now	2 not often	1 sometimes	0 I take just as much care as ever	2 definitely less than I used to	0 often	6
139	1 Occasionally	0 not at all	1 not to often	1 usually	1 Occasionally	0 not at all	0 not at all	4	3 hardly at all	0 as much as I always could	2 not often	1 sometimes	2 I don't take as much care as I should	0 as much as I ever did	1 sometimes	9
140	1 Occasionally	0 not at all	1 not to often	2 not often	1 Occasionally	1 Occasionally	0 not at all	6	1 not quite so much	1 not quite so much now	2 not often	2 very often	2 I don't take as much care as I should	2 definitely less than I used to	0 often	10
141	2 a lot of the time	2 yes, but not too badly	2 a lot of the time	1 usually	2 quite often	1 Occasionally	1 Occasionally	11	2 only a little	1 not quite so much now	2 not often	1 sometimes	2 I don't take as much care as I should	1 rather less than I used to	1 sometimes	10
142	1 Occasionally	1 a little, but it doesn't worry me	1 not to often	1 usually	1 Occasionally	1 Occasionally	0 not at all	6	1 not quite so much	1 not quite so much now	2 not often	1 sometimes	1 I may not take quite as much care	2 definitely less than I used to	1 sometimes	9
143	0 not at all	0 not at all	1 not to often	1 usually	0 not at all	0 not at all	0 not at all	2	1 not quite so much	1 not quite so much now	1 sometimes	1 sometimes	1 I may not take quite as much care	1 rather less than I used to	0 often	6
144	1 Occasionally	2 yes, but not too badly	1 not to often	1 usually	1 Occasionally	0 not at all	1 Occasionally	7	1 not quite so much	1 not quite so much now	2 not often	1 sometimes	1 I may not take quite as much care	1 rather less than I used to	1 sometimes	8
145	0 not at all	1 a little, but it doesn't worry me	1 not to often	1 usually	1 Occasionally	0 not at all	0 not at all	4	1 not quite so much	1 not quite so much now	2 not often	0 not at all	0 I take just as much care as ever	1 rather less than I used to	0 often	5
146	0 not at all	0 not at all	1 not to often	1 usually	0 not at all	0 not at all	0 not at all	2	1 not quite so much	1 not quite so much now	2 not often	1 sometimes	1 I may not take quite as much care	1 rather less than I used to	0 often	7
147	1 Occasionally	1 a little, but it doesn't worry me	1 not to often	1 usually	1 Occasionally	0 not at all	0 not at all	5	1 not quite so much	1 not quite so much now	3 not at all	1 sometimes	1 I may not take quite as much care	0 as much as I ever did	0 often	7
148	1 Occasionally	1 a little, but it doesn't worry me	1 not to often	1 usually	1 Occasionally	1 Occasionally	0 not at all	6	1 not quite so much	1 not quite so much now	2 not often	1 sometimes	2 I don't take as much care as I should	1 rather less than I used to	0 often	8
149	0 not at all	0 not at all	1 not to often	2 not often	0 not at all	0 not at all	0 not at all	3	1 not quite so much	1 not quite so much now	2 not often	1 sometimes	2 I don't take as much care as I should	1 rather less than I used to	1 sometimes	9
150	0 not at all	0 not at all	0 only occasionally	0 definitely	1 Occasionally	0 not at all	0 not at all	1	1 not quite so much	0 as much as I always could	1 sometimes	0 not at all	1 I may not take quite as much care	0 as much as I ever did	0 often	3
151	2 a lot of the time	0 not at all	2 a lot of the time	1 usually	1 Occasionally	0 not at all	1 Occasionally	7	2 only a little	3 not at all	2 not often	0 not at all	0 I take just as much care as ever	2 definitely less than I used to	1 sometimes	10
152	1 Occasionally	1 a little, but it doesn't worry me	1 not to often	1 usually	1 Occasionally	2 quite a lot	1 Occasionally	8	1 not quite so much	2 definitely not so much now	2 not often	2 very often	1 I may not take quite as much care	1 rather less than I used to	1 sometimes	10
153	1 Occasionally	1 a little, but it doesn't worry me	1 not to often	2 not often	0 not at all	0 not at all	1 Occasionally	6	0 definitely as much	0 as much as I always could	2 not often	0 not at all	0 I take just as much care as ever	1 rather less than I used to	0 often	3
154	2 a lot of the time	1 a little, but it doesn't worry me	1 not to often	1 usually	1 Occasionally	2 quite a lot	1 Occasionally	10	1 not quite so much	1 not quite so much now	3 not at all	3 nearly all the time	2 I don't take as much care as I should	1 rather less than I used to	1 sometimes	12
155	0 not at all	0 not at all	1 not to often	0 definitely	1 Occasionally	0 not at all	0 not at all	2	2 only a little	0 as much as I always could	1 sometimes	0 not at all	0 I take just as much care as ever	1 rather less than I used to	0 often	4
156	1 Occasionally	0 not at all	1 not to often	1 usually	1 Occasionally	0 not at all	0 not at all	4	0 definitely as much	1 not quite so much now	2 not often	1 sometimes	0 I take just as much care as ever	2 definitely less than I used to	0 often	6
157	1 Occasionally	2 yes, but not too badly	1 not to often	1 usually	1 Occasionally	0 not at all	1 Occasionally	7	1 not quite so much	1 not quite so much now	2 not often	1 sometimes	1 I may not take quite as much care	1 rather less than I used to	0 often	7
158	1 Occasionally	1 a little, but it doesn't worry me	1 not to often	1 usually	1 Occasionally	0 not at all	0 not at all	5	3 hardly at all	1 not quite so much now	3 not at all	2 very often	0 I take just as much care as ever	2 definitely less than I used to	0 often	11
159	1 Occasionally	0 not at all	1 not to often	1 usually	0 not at all	0 not at all	1 Occasionally	4	1 not quite so much	0 as much as I always could	1 sometimes	1 sometimes	1 I may not take quite as much care	1 rather less than I used to	0 often	5
160	1 Occasionally	0 not at all	1 not to often	1 usually	1 Occasionally	0 not at all	1 Occasionally	5	3 hardly at all	2 definitely not so much now	3 not at all	0 not at all	2 I don't take as much care as I should	2 definitely less than I used to	1 sometimes	13
161	0 not at all	0 not at all	0 only occasionally	1 usually	1 Occasionally	0 not at all	0 not at all	2	0 definitely as much	0 as much as I always could	0 most ot the time	1 sometimes	0 I take just as much care as ever	0 as much as I ever did	0 often	1
162	1 Occasionally	1 a little, but it doesn't worry me	1 not to often	2 not often	1 Occasionally	2 quite a lot	1 Occasionally	9	0 definitely as much	0 as much as I always could	1 sometimes	1 sometimes	2 I don't take as much care as I should	1 rather less than I used to	0 often	5
163	0 not at all	0 not at all	0 only occasionally	1 usually	1 Occasionally	0 not at all	0 not at all	2	2 only a little	1 not quite so much now	1 sometimes	0 not at all	1 I may not take quite as much care	1 rather less than I used to	0 often	6
164	0 not at all	0 not at all	0 only occasionally	1 usually	1 Occasionally	1 Occasionally	0 not at all	3	2 only a little	2 definitely not so much now	2 not often	0 not at all	0 I take just as much care as ever	0 as much as I ever did	0 often	6
165	1 Occasionally	1 a little, but it doesn't worry me	1 not to often	1 usually	1 Occasionally	0 not at all	0 not at all	5	2 only a little	1 not quite so much now	2 not often	0 not at all	0 I take just as much care as ever	1 rather less than I used to	1 sometimes	7
166	1 Occasionally	3 very definitely and quite badly	1 not to often	0 definitely	1 Occasionally	0 not at all	0 not at all	6	1 not quite so much	1 not quite so much now	3 not at all	1 sometimes	3 definitely	0 as much as I ever did	2 not often	11
167	1 Occasionally	0 not at all	1 not to often	2 not often	1 Occasionally	1 Occasionally	0 not at all	6	1 not quite so much	1 not quite so much now	1 sometimes	2 very often	2 I don't take as much care as I should	0 as much as I ever did	1 sometimes	8
168	0 not at all	0 not at all	1 not to often	1 usually	1 Occasionally	1 Occasionally	1 Occasionally	5	0 definitely as much	0 as much as I always could	0 most ot the time	0 not at all	0 I take just as much care as ever	0 as much as I ever did	0 often	0
169	2 a lot of the time	2 yes, but not too badly	2 a lot of the time	1 usually	1 Occasionally	1 Occasionally	1 Occasionally	10	1 not quite so much	1 not quite so much now	2 not often	1 sometimes	0 I take just as much care as ever	0 as much as I ever did	0 often	5
170	1 Occasionally	1 a little, but it doesn't worry me	1 not to often	1 usually	0 not at all	0 not at all	1 Occasionally	5	1 not quite so much	1 not quite so much now	2 not often	2 very often	1 I may not take quite as much care	2 definitely less than I used to	1 sometimes	10
171	2 a lot of the time	2 yes, but not too badly	2 a lot of the time	1 usually	1 Occasionally	0 not at all	1 Occasionally	9	1 not quite so much	1 not quite so much now	2 not often	1 sometimes	0 I take just as much care as ever	1 rather less than I used to	1 sometimes	7
172	0 not at all	0 not at all	2 a lot of the time	2 not often	2 quite often	0 not at all	0 not at all	6	1 not quite so much	1 not quite so much now	2 not often	1 sometimes	2 I don't take as much care as I should	1 rather less than I used to	0 often	8
173	0 not at all	0 not at all	1 not to often	1 usually	0 not at all	0 not at all	0 not at all	2	1 not quite so much	1 not quite so much now	1 sometimes	1 sometimes	1 I may not take quite as much care	1 rather less than I used to	0 often	6
174	0 not at all	0 not at all	2 a lot of the time	1 usually	1 Occasionally	0 not at all	0 not at all	4	0 definitely as much	2 definitely not so much now	2 not often	2 very often	0 I take just as much care as ever	1 rather less than I used to	1 sometimes	8
175	0 not at all	0 not at all	0 only occasionally	1 usually	1 Occasionally	0 not at all	0 not at all	2	0 definitely as much	0 as much as I always could	1 sometimes	1 sometimes	2 I don't take as much care as I should	1 rather less than I used to	0 often	5
176	0 not at all	0 not at all	0 only occasionally	0 definitely	1 Occasionally	0 not at all	0 not at all	1	1 not quite so much	1 not quite so much now	2 not often	1 sometimes	0 I take just as much care as ever	0 as much as I ever did	1 sometimes	6
177	3 most of the time	2 yes, but not too badly	3 a great deal of the time	2 not often	2 quite often	2 quite a lot	2 quite often	16	2 only a little	2 definitely not so much now	3 not at all	2 very often	2 I don't take as much care as I should	3 hardly at all	2 not often	16
178	0 not at all	0 not at all	1 not to often	1 usually	1 Occasionally	0 not at all	0 not at all	3	3 hardly at all	1 not quite so much now	2 not often	1 sometimes	0 I take just as much care as ever	0 as much as I ever did	0 often	7
179	0 not at all	0 not at all	0 only occasionally	0 definitely	1 Occasionally	0 not at all	0 not at all	1	0 definitely as much	0 as much as I always could	0 most ot the time	1 sometimes	2 I don't take as much care as I should	0 as much as I ever did	0 often	3
180	1 Occasionally	2 yes, but not too badly	1 not to often	1 usually	1 Occasionally	0 not at all	0 not at all	6	1 not quite so much	0 as much as I always could	2 not often	2 very often	0 I take just as much care as ever	1 rather less than I used to	0 often	6
181	2 a lot of the time	3 very definitely and quite badly	2 a lot of the time	3 not at all	2 quite often	3 very much indeed	2 quite often	17	3 hardly at all	3 not at all	2 not often	3 nearly all the time	2 I don't take as much care as I should	2 definitely less than I used to	1 sometimes	16
182	1 Occasionally	1 a little, but it doesn't worry me	0 only occasionally	1 usually	1 Occasionally	0 not at all	0 not at all	4	2 only a little	0 as much as I always could	1 sometimes	1 sometimes	1 I may not take quite as much care	2 definitely less than I used to	0 often	7
183	1 Occasionally	1 a little, but it doesn't worry me	1 not to often	1 usually	0 not at all	0 not at all	0 not at all	4	1 not quite so much	1 not quite so much now	2 not often	0 not at all	0 I take just as much care as ever	1 rather less than I used to	0 often	5
184	1 Occasionally	0 not at all	1 not to often	0 definitely	1 Occasionally	1 Occasionally	0 not at all	4	1 not quite so much	1 not quite so much now	2 not often	1 sometimes	0 I take just as much care as ever	1 rather less than I used to	0 often	6
185	1 Occasionally	0 not at all	3 a great deal of the time	2 not often	1 Occasionally	0 not at all	1 Occasionally	10	1 not quite so much	1 not quite so much now	3 not at all	2 very often	2 I don't take as much care as I should	2 definitely less than I used to	0 often	11
186	0 not at all	0 not at all	0 only occasionally	0 definitely	0 not at all	0 not at all	0 not at all	0	0 definitely as much	0 as much as I always could	1 sometimes	0 not at all	0 I take just as much care as ever	0 as much as I ever did	0 often	1
187	1 Occasionally	1 a little, but it doesn't worry me	1 not to often	1 usually	1 Occasionally	1 Occasionally	1 Occasionally	7	2 only a little	0 as much as I always could	2 not often	1 sometimes	2 I don't take as much care as I should	1 rather less than I used to	1 sometimes	9
188	0 not at all	0 not at all	0 only occasionally	0 definitely	0 not at all	0 not at all	0 not at all	0	0 definitely as much	0 as much as I always could	0 most ot the time	0 not at all	0 I take just as much care as ever	0 as much as I ever did	0 often	0
189	2 a lot of the time	1 a little, but it doesn't worry me	3 a great deal of the time	2 not often	2 quite often	1 Occasionally	1 Occasionally	12	1 not quite so much	1 not quite so much now	1 sometimes	2 very often	0 I take just as much care as ever	1 rather less than I used to	1 sometimes	7
190	0 not at all	0 not at all	0 only occasionally	3 not at all	1 Occasionally	1 Occasionally	1 Occasionally	6	3 hardly at all	1 not quite so much now	3 not at all	0 not at all	0 I take just as much care as ever	0 as much as I ever did	0 often	7
191	1 Occasionally	1 a little, but it doesn't worry me	1 not to often	2 not often	1 Occasionally	1 Occasionally	1 Occasionally	8	1 not quite so much	2 definitely not so much now	2 not often	2 very often	1 I may not take quite as much care	2 definitely less than I used to	1 sometimes	11
192	1 Occasionally	1 a little, but it doesn't worry me	2 a lot of the time	1 usually	1 Occasionally	1 Occasionally	2 quite often	9	1 not quite so much	1 not quite so much now	2 not often	1 sometimes	0 I take just as much care as ever	1 rather less than I used to	1 sometimes	7
193	0 not at all	0 not at all	0 only occasionally	0 definitely	0 not at all	0 not at all	0 not at all	0	0 definitely as much	0 as much as I always could	0 most ot the time	0 not at all	0 I take just as much care as ever	0 as much as I ever did	0 often	0
194	0 not at all	1 a little, but it doesn't worry me	0 only occasionally	1 usually	0 not at all	0 not at all	0 not at all	2	1 not quite so much	1 not quite so much now	1 sometimes	1 sometimes	2 I don't take as much care as I should	0 as much as I ever did	0 often	6
195	2 a lot of the time	1 a little, but it doesn't worry me	1 not to often	2 not often	1 Occasionally	0 not at all	0 not at all	7	3 hardly at all	1 not quite so much now	2 not often	3 nearly all the time	1 I may not take quite as much care	2 definitely less than I used to	0 often	12
196	0 not at all	0 not at all	0 only occasionally	0 definitely	0 not at all	0 not at all	0 not at all	0	1 not quite so much	0 as much as I always could	0 most ot the time	0 not at all	0 I take just as much care as ever	1 rather less than I used to	1 sometimes	3
197	1 Occasionally	1 a little, but it doesn't worry me	1 not to often	1 usually	2 quite often	1 Occasionally	1 Occasionally	8	3 hardly at all	1 not quite so much now	3 not at all	1 sometimes	1 I may not take quite as much care	1 rather less than I used to	0 often	10
198	2 a lot of the time	3 very definitely and quite badly	2 a lot of the time	2 not often	2 quite often	1 Occasionally	1 Occasionally	13	3 hardly at all	1 not quite so much now	3 not at all	1 sometimes	2 I don't take as much care as I should	2 definitely less than I used to	2 not often	14
199	2 a lot of the time	2 yes, but not too badly	2 a lot of the time	3 not at all	3 very often	2 quite a lot	2 quite often	16	3 hardly at all	2 definitely not so much now	3 not at all	0 not at all	2 I don't take as much care as I should	3 hardly at all	3 very seldom	16
200	1 Occasionally	1 a little, but it doesn't worry me	0 only occasionally	1 usually	1 Occasionally	0 not at all	0 not at all	4	0 definitely as much	0 as much as I always could	0 most ot the time	0 not at all	1 I may not take quite as much care	0 as much as I ever did	0 often	1
201	2 a lot of the time	3 very definitely and quite badly	1 not to often	1 usually	2 quite often	1 Occasionally	1 Occasionally	11	1 not quite so much	0 as much as I always could	1 sometimes	1 sometimes	2 I don't take as much care as I should	0 as much as I ever did	0 often	5
202	1 Occasionally	0 not at all	2 a lot of the time	1 usually	1 Occasionally	0 not at all	0 not at all	5	2 only a little	1 not quite so much now	2 not often	1 sometimes	1 I may not take quite as much care	2 definitely less than I used to	1 sometimes	10
203	1 Occasionally	1 a little, but it doesn't worry me	1 not to often	1 usually	1 Occasionally	1 Occasionally	1 Occasionally	7	1 not quite so much	1 not quite so much now	2 not often	2 very often	1 I may not take quite as much care	1 rather less than I used to	1 sometimes	9
204	1 Occasionally	0 not at all	1 not to often	0 definitely	1 Occasionally	1 Occasionally	0 not at all	4	0 definitely as much	0 as much as I always could	1 sometimes	1 sometimes	0 I take just as much care as ever	0 as much as I ever did	0 often	2
205	0 not at all	0 not at all	0 only occasionally	0 definitely	1 Occasionally	0 not at all	0 not at all	1	2 only a little	0 as much as I always could	1 sometimes	1 sometimes	0 I take just as much care as ever	1 rather less than I used to	0 often	5
206	1 Occasionally	1 a little, but it doesn't worry me	0 only occasionally	1 usually	1 Occasionally	0 not at all	0 not at all	4	0 definitely as much	0 as much as I always could	1 sometimes	1 sometimes	0 I take just as much care as ever	0 as much as I ever did	0 often	2
207	0 not at all	0 not at all	1 not to often	0 definitely	1 Occasionally	0 not at all	1 Occasionally	3	0 definitely as much	0 as much as I always could	1 sometimes	0 not at all	0 I take just as much care as ever	0 as much as I ever did	0 often	1
208	1 Occasionally	1 a little, but it doesn't worry me	1 not to often	1 usually	1 Occasionally	1 Occasionally	0 not at all	6	2 only a little	1 not quite so much now	2 not often	0 not at all	0 I take just as much care as ever	1 rather less than I used to	0 often	6
209	0 not at all	0 not at all	1 not to often	1 usually	1 Occasionally	0 not at all	0 not at all	3	0 definitely as much	1 not quite so much now	2 not often	0 not at all	0 I take just as much care as ever	0 as much as I ever did	0 often	3
210	1 Occasionally	1 a little, but it doesn't worry me	1 not to often	1 usually	1 Occasionally	0 not at all	0 not at all	5	2 only a little	0 as much as I always could	1 sometimes	1 sometimes	1 I may not take quite as much care	0 as much as I ever did	0 often	5
211	1 Occasionally	1 a little, but it doesn't worry me	1 not to often	1 usually	1 Occasionally	0 not at all	0 not at all	5	0 definitely as much	0 as much as I always could	1 sometimes	1 sometimes	2 I don't take as much care as I should	1 rather less than I used to	0 often	5
212	1 Occasionally	1 a little, but it doesn't worry me	1 not to often	1 usually	1 Occasionally	0 not at all	0 not at all	5	0 definitely as much	1 not quite so much now	1 sometimes	0 not at all	0 I take just as much care as ever	0 as much as I ever did	0 often	2
213	1 Occasionally	1 a little, but it doesn't worry me	3 a great deal of the time	1 usually	1 Occasionally	1 Occasionally	2 quite often	10	2 only a little	1 not quite so much now	2 not often	1 sometimes	0 I take just as much care as ever	2 definitely less than I used to	1 sometimes	9
214	0 not at all	0 not at all	0 only occasionally	0 definitely	0 not at all	0 not at all	1 Occasionally	1	0 definitely as much	0 as much as I always could	1 sometimes	1 sometimes	0 I take just as much care as ever	0 as much as I ever did	0 often	2
215	1 Occasionally	1 a little, but it doesn't worry me	1 not to often	1 usually	1 Occasionally	0 not at all	1 Occasionally	6	1 not quite so much	0 as much as I always could	2 not often	1 sometimes	1 I may not take quite as much care	0 as much as I ever did	0 often	5
216	0 not at all	1 a little, but it doesn't worry me	1 not to often	1 usually	1 Occasionally	0 not at all	0 not at all	4	1 not quite so much	1 not quite so much now	2 not often	1 sometimes	1 I may not take quite as much care	1 rather less than I used to	0 often	7
217	0 not at all	0 not at all	0 only occasionally	0 definitely	1 Occasionally	0 not at all	0 not at all	1	0 definitely as much	0 as much as I always could	0 most ot the time	0 not at all	0 I take just as much care as ever	0 as much as I ever did	0 often	0
218	1 Occasionally	0 not at all	1 not to often	1 usually	1 Occasionally	0 not at all	0 not at all	4	0 definitely as much	0 as much as I always could	2 not often	1 sometimes	1 I may not take quite as much care	0 as much as I ever did	0 often	4
219	1 Occasionally	0 not at all	1 not to often	1 usually	1 Occasionally	1 Occasionally	0 not at all	5	0 definitely as much	0 as much as I always could	1 sometimes	1 sometimes	0 I take just as much care as ever	0 as much as I ever did	0 often	2
220	1 Occasionally	2 yes, but not too badly	1 not to often	1 usually	1 Occasionally	1 Occasionally	1 Occasionally	8	0 definitely as much	1 not quite so much now	2 not often	2 very often	2 I don't take as much care as I should	2 definitely less than I used to	1 sometimes	10
221	3 most of the time	3 very definitely and quite badly	3 a great deal of the time	1 usually	2 quite often	2 quite a lot	1 Occasionally	15	3 hardly at all	2 definitely not so much now	3 not at all	2 very often	3 definitely	3 hardly at all	2 not often	18
222	0 not at all	0 not at all	0 only occasionally	0 definitely	0 not at all	0 not at all	0 not at all	0	1 not quite so much	0 as much as I always could	1 sometimes	1 sometimes	1 I may not take quite as much care	0 as much as I ever did	0 often	4
223	1 Occasionally	1 a little, but it doesn't worry me	2 a lot of the time	1 usually	2 quite often	0 not at all	2 quite often	9	3 hardly at all	1 not quite so much now	3 not at all	2 very often	1 I may not take quite as much care	0 as much as I ever did	0 often	10
224	3 most of the time	3 very definitely and quite badly	2 a lot of the time	2 not often	2 quite often	2 quite a lot	2 quite often	16	3 hardly at all	2 definitely not so much now	3 not at all	1 sometimes	2 I don't take as much care as I should	1 rather less than I used to	3 very seldom	15
225	0 not at all	1 a little, but it doesn't worry me	0 only occasionally	0 definitely	1 Occasionally	0 not at all	0 not at all	2	2 only a little	0 as much as I always could	1 sometimes	0 not at all	0 I take just as much care as ever	1 rather less than I used to	0 often	4
226	0 not at all	0 not at all	1 not to often	1 usually	0 not at all	0 not at all	0 not at all	2	2 only a little	1 not quite so much now	1 sometimes	2 very often	1 I may not take quite as much care	0 as much as I ever did	1 sometimes	8
227	2 a lot of the time	2 yes, but not too badly	2 a lot of the time	2 not often	2 quite often	1 Occasionally	1 Occasionally	12	2 only a little	1 not quite so much now	2 not often	3 nearly all the time	0 I take just as much care as ever	1 rather less than I used to	1 sometimes	10
228	0 not at all	1 a little, but it doesn't worry me	1 not to often	1 usually	1 Occasionally	0 not at all	1 Occasionally	5	1 not quite so much	0 as much as I always could	2 not often	1 sometimes	2 I don't take as much care as I should	1 rather less than I used to	0 often	7
229	0 not at all	0 not at all	1 not to often	0 definitely	1 Occasionally	0 not at all	0 not at all	2	3 hardly at all	1 not quite so much now	3 not at all	0 not at all	3 definitely	3 hardly at all	0 often	13

## Sheet: 2nd
ID	1. I feel tense or wound up	2. I get a sort of frightened feeling as if something awful is about to happen	3. Worrying thoughts to through my mind	4. I can site at ease and feel relaxed	5. I get a sort of frightened feeling like butterflies in the somach	6. I fee restless as I have to be on the move	7. I get sudden fellings of panic	Axiety score	8. I still enjoy the things I used to enjoy	9. I can laugh and see the funny site of things	10. I feel cheerful	11. I feel as if I am slowed down	12. I have lost interest in my appearance	13. I look forward with enjoyment to things	14. I can enjoy a good book or radio or TV program	depression score
1001	1 Occasionally	0 not at all	1 not to often	1 usually	1 Occasionally	0 not at all	1 Occasionally	5	1 not quite so much	1 not quite so much now	2 not often	1 sometimes	1 I may not take quite as much care	1 rather less than I used to	0 often	7
1002	0 not at all	0 not at all	0 only occasionally	0 definitely	0 not at all	0 not at all	0 not at all	0	0 definitely as much	0 as much as I always could	0 most ot the time	0 not at all	0 I take just as much care as ever	0 as much as I ever did	0 often	0
1003	0 not at all	0 not at all	0 only occasionally	0 definitely	0 not at all	0 not at all	0 not at all	0	0 definitely as much	0 as much as I always could	0 most ot the time	0 not at all	0 I take just as much care as ever	0 as much as I ever did	0 often	0
1004	1 Occasionally	1 a little, but it doesn't worry me	3 a great deal of the time	1 usually	2 quite often	1 Occasionally	1 Occasionally	10	3 hardly at all	1 not quite so much now	3 not at all	2 very often	1 I may not take quite as much care	3 hardly at all	0 often	13
1005	1 Occasionally	0 not at all	1 not to often	1 usually	0 not at all	0 not at all	0 not at all	3	2 only a little	0 as much as I always could	1 sometimes	2 very often	0 I take just as much care as ever	1 rather less than I used to	1 sometimes	7
1006	2 a lot of the time	0 not at all	2 a lot of the time	1 usually	2 quite often	0 not at all	1 Occasionally	8	3 hardly at all	1 not quite so much now	3 not at all	3 nearly all the time	2 I don't take as much care as I should	3 hardly at all	2 not often	17
1007	0 not at all	0 not at all	0 only occasionally	0 definitely	0 not at all	0 not at all	0 not at all	0	0 definitely as much	0 as much as I always could	0 most ot the time	0 not at all	0 I take just as much care as ever	0 as much as I ever did	0 often	0
1008	0 not at all	0 not at all	0 only occasionally	0 definitely	1 Occasionally	0 not at all	0 not at all	1	0 definitely as much	0 as much as I always could	2 not often	1 sometimes	1 I may not take quite as much care	3 hardly at all	0 often	7
1009	0 not at all	0 not at all	0 only occasionally	0 definitely	0 not at all	0 not at all	0 not at all	0	0 definitely as much	0 as much as I always could	0 most ot the time	0 not at all	0 I take just as much care as ever	0 as much as I ever did	0 often	0
1010	1 Occasionally	0 not at all	1 not to often	1 usually	0 not at all	0 not at all	0 not at all	3	1 not quite so much	1 not quite so much now	1 sometimes	1 sometimes	0 I take just as much care as ever	1 rather less than I used to	1 sometimes	6
1011	1 Occasionally	0 not at all	1 not to often	1 usually	1 Occasionally	0 not at all	0 not at all	4	0 definitely as much	0 as much as I always could	1 sometimes	1 sometimes	0 I take just as much care as ever	0 as much as I ever did	0 often	2
1012	0 not at all	0 not at all	1 not to often	1 usually	0 not at all	0 not at all	0 not at all	2	1 not quite so much	0 as much as I always could	1 sometimes	0 not at all	0 I take just as much care as ever	0 as much as I ever did	0 often	2
1013	1 Occasionally	0 not at all	0 only occasionally	0 definitely	0 not at all	0 not at all	0 not at all	1	1 not quite so much	0 as much as I always could	0 most ot the time	0 not at all	0 I take just as much care as ever	0 as much as I ever did	0 often	1
1014	1 Occasionally	0 not at all	1 not to often	1 usually	1 Occasionally	0 not at all	1 Occasionally	5	0 definitely as much	0 as much as I always could	1 sometimes	1 sometimes	0 I take just as much care as ever	1 rather less than I used to	0 often	3
1015	1 Occasionally	0 not at all	1 not to often	1 usually	1 Occasionally	0 not at all	0 not at all	4	1 not quite so much	0 as much as I always could	1 sometimes	1 sometimes	0 I take just as much care as ever	1 rather less than I used to	0 often	4
1016	1 Occasionally	0 not at all	1 not to often	1 usually	1 Occasionally	0 not at all	0 not at all	4	1 not quite so much	1 not quite so much now	3 not at all	2 very often	3 definitely	3 hardly at all	2 not often	15
1017	2 a lot of the time	2 yes, but not too badly	1 not to often	1 usually	1 Occasionally	0 not at all	1 Occasionally	8	2 only a little	0 as much as I always could	1 sometimes	1 sometimes	2 I don't take as much care as I should	1 rather less than I used to	1 sometimes	8
1018	0 not at all	1 a little, but it doesn't worry me	1 not to often	1 usually	0 not at all	0 not at all	1 Occasionally	4	0 definitely as much	0 as much as I always could	1 sometimes	1 sometimes	1 I may not take quite as much care	0 as much as I ever did	0 often	3
1019	1 Occasionally	0 not at all	1 not to often	1 usually	1 Occasionally	0 not at all	0 not at all	4	1 not quite so much	1 not quite so much now	2 not often	2 very often	1 I may not take quite as much care	1 rather less than I used to	1 sometimes	9
1020	1 Occasionally	0 not at all	1 not to often	1 usually	1 Occasionally	0 not at all	1 Occasionally	5	2 only a little	1 not quite so much now	1 sometimes	2 very often	1 I may not take quite as much care	1 rather less than I used to	0 often	8
1021	1 Occasionally	0 not at all	1 not to often	1 usually	0 not at all	0 not at all	0 not at all	3	2 only a little	1 not quite so much now	2 not often	1 sometimes	1 I may not take quite as much care	2 definitely less than I used to	1 sometimes	10
1022	2 a lot of the time	1 a little, but it doesn't worry me	1 not to often	1 usually	1 Occasionally	1 Occasionally	1 Occasionally	8	1 not quite so much	1 not quite so much now	2 not often	1 sometimes	1 I may not take quite as much care	0 as much as I ever did	0 often	6
1023	0 not at all	0 not at all	1 not to often	0 definitely	0 not at all	0 not at all	0 not at all	1	0 definitely as much	0 as much as I always could	1 sometimes	0 not at all	0 I take just as much care as ever	0 as much as I ever did	0 often	1
1024	1 Occasionally	2 yes, but not too badly	1 not to often	1 usually	1 Occasionally	1 Occasionally	1 Occasionally	8	1 not quite so much	1 not quite so much now	2 not often	1 sometimes	1 I may not take quite as much care	1 rather less than I used to	1 sometimes	8
1025	0 not at all	1 a little, but it doesn't worry me	1 not to often	0 definitely	0 not at all	0 not at all	0 not at all	2	0 definitely as much	0 as much as I always could	1 sometimes	1 sometimes	1 I may not take quite as much care	1 rather less than I used to	0 often	4
1026	0 not at all	0 not at all	1 not to often	0 definitely	0 not at all	0 not at all	0 not at all	1	0 definitely as much	1 not quite so much now	0 most ot the time	0 not at all	0 I take just as much care as ever	0 as much as I ever did	0 often	1
1027	1 Occasionally	0 not at all	1 not to often	1 usually	1 Occasionally	0 not at all	0 not at all	4	2 only a little	0 as much as I always could	2 not often	1 sometimes	2 I don't take as much care as I should	0 as much as I ever did	1 sometimes	8
1028	1 Occasionally	1 a little, but it doesn't worry me	1 not to often	2 not often	1 Occasionally	1 Occasionally	0 not at all	7	3 hardly at all	3 not at all	3 not at all	1 sometimes	2 I don't take as much care as I should	3 hardly at all	1 sometimes	16
1029	1 Occasionally	1 a little, but it doesn't worry me	1 not to often	1 usually	1 Occasionally	1 Occasionally	0 not at all	6	2 only a little	1 not quite so much now	2 not often	1 sometimes	1 I may not take quite as much care	1 rather less than I used to	2 not often	10
1030	1 Occasionally	1 a little, but it doesn't worry me	1 not to often	0 definitely	0 not at all	0 not at all	0 not at all	3	2 only a little	1 not quite so much now	2 not often	0 not at all	1 I may not take quite as much care	0 as much as I ever did	0 often	6
1031	1 Occasionally	1 a little, but it doesn't worry me	1 not to often	1 usually	1 Occasionally	1 Occasionally	0 not at all	6	0 definitely as much	1 not quite so much now	2 not often	1 sometimes	0 I take just as much care as ever	1 rather less than I used to	0 often	5
1032	0 not at all	0 not at all	1 not to often	1 usually	0 not at all	0 not at all	0 not at all	2	1 not quite so much	1 not quite so much now	1 sometimes	1 sometimes	1 I may not take quite as much care	1 rather less than I used to	0 often	6
1033	0 not at all	2 yes, but not too badly	2 a lot of the time	1 usually	1 Occasionally	0 not at all	1 Occasionally	7	2 only a little	1 not quite so much now	2 not often	1 sometimes	1 I may not take quite as much care	1 rather less than I used to	1 sometimes	9
1034	1 Occasionally	0 not at all	1 not to often	1 usually	1 Occasionally	0 not at all	0 not at all	4	0 definitely as much	0 as much as I always could	2 not often	0 not at all	0 I take just as much care as ever	1 rather less than I used to	0 often	3
1035	0 not at all	0 not at all	1 not to often	2 not often	0 not at all	0 not at all	0 not at all	3	1 not quite so much	1 not quite so much now	2 not often	1 sometimes	1 I may not take quite as much care	0 as much as I ever did	1 sometimes	7
1036	0 not at all	0 not at all	0 only occasionally	0 definitely	0 not at all	0 not at all	0 not at all	0	1 not quite so much	0 as much as I always could	0 most ot the time	0 not at all	1 I may not take quite as much care	0 as much as I ever did	0 often	2
1037	0 not at all	0 not at all	1 not to often	0 definitely	0 not at all	0 not at all	0 not at all	1	2 only a little	0 as much as I always could	1 sometimes	0 not at all	1 I may not take quite as much care	1 rather less than I used to	0 often	5
1038	1 Occasionally	1 a little, but it doesn't worry me	1 not to often	0 definitely	0 not at all	0 not at all	0 not at all	3	0 definitely as much	1 not quite so much now	1 sometimes	1 sometimes	0 I take just as much care as ever	1 rather less than I used to	0 often	4
1039	0 not at all	1 a little, but it doesn't worry me	1 not to often	1 usually	1 Occasionally	1 Occasionally	0 not at all	5	0 definitely as much	0 as much as I always could	2 not often	1 sometimes	0 I take just as much care as ever	1 rather less than I used to	0 often	4
1040	0 not at all	0 not at all	1 not to often	2 not often	0 not at all	2 quite a lot	1 Occasionally	6	2 only a little	1 not quite so much now	0 most ot the time	1 sometimes	0 I take just as much care as ever	1 rather less than I used to	0 often	5
1041	1 Occasionally	0 not at all	2 a lot of the time	0 definitely	0 not at all	0 not at all	0 not at all	3	3 hardly at all	1 not quite so much now	3 not at all	1 sometimes	0 I take just as much care as ever	2 definitely less than I used to	0 often	10
1042	0 not at all	0 not at all	0 only occasionally	1 usually	0 not at all	0 not at all	0 not at all	1	0 definitely as much	0 as much as I always could	1 sometimes	0 not at all	0 I take just as much care as ever	0 as much as I ever did	0 often	1
1043	1 Occasionally	0 not at all	1 not to often	1 usually	1 Occasionally	1 Occasionally	2 quite often	7	1 not quite so much	1 not quite so much now	2 not often	1 sometimes	1 I may not take quite as much care	1 rather less than I used to	1 sometimes	8
1044	1 Occasionally	1 a little, but it doesn't worry me	2 a lot of the time	2 not often	1 Occasionally	1 Occasionally	1 Occasionally	9	3 hardly at all	2 definitely not so much now	3 not at all	1 sometimes	2 I don't take as much care as I should	2 definitely less than I used to	1 sometimes	14
1045	1 Occasionally	0 not at all	1 not to often	1 usually	0 not at all	0 not at all	0 not at all	3	0 definitely as much	0 as much as I always could	1 sometimes	0 not at all	0 I take just as much care as ever	0 as much as I ever did	0 often	1
1046	0 not at all	0 not at all	0 only occasionally	0 definitely	0 not at all	0 not at all	0 not at all	0	0 definitely as much	0 as much as I always could	0 most ot the time	0 not at all	0 I take just as much care as ever	0 as much as I ever did	0 often	0
1047	0 not at all	0 not at all	0 only occasionally	0 definitely	0 not at all	0 not at all	0 not at all	0	0 definitely as much	2 definitely not so much now	2 not often	0 not at all	0 I take just as much care as ever	0 as much as I ever did	0 often	4
1048	0 not at all	0 not at all	0 only occasionally	0 definitely	0 not at all	1 Occasionally	0 not at all	1	0 definitely as much	0 as much as I always could	0 most ot the time	0 not at all	0 I take just as much care as ever	0 as much as I ever did	0 often	0
1049	2 a lot of the time	2 yes, but not too badly	2 a lot of the time	1 usually	1 Occasionally	0 not at all	2 quite often	10	0 definitely as much	1 not quite so much now	1 sometimes	2 very often	0 I take just as much care as ever	1 rather less than I used to	0 often	5
1050	0 not at all	0 not at all	0 only occasionally	1 usually	0 not at all	0 not at all	0 not at all	1	1 not quite so much	0 as much as I always could	1 sometimes	0 not at all	1 I may not take quite as much care	0 as much as I ever did	1 sometimes	4
1051	1 Occasionally	0 not at all	1 not to often	1 usually	1 Occasionally	1 Occasionally	0 not at all	5	0 definitely as much	0 as much as I always could	1 sometimes	1 sometimes	1 I may not take quite as much care	0 as much as I ever did	0 often	3
1052	0 not at all	0 not at all	1 not to often	0 definitely	1 Occasionally	0 not at all	0 not at all	2	1 not quite so much	2 definitely not so much now	2 not often	1 sometimes	0 I take just as much care as ever	1 rather less than I used to	1 sometimes	8
1053	1 Occasionally	2 yes, but not too badly	1 not to often	1 usually	1 Occasionally	0 not at all	0 not at all	6	1 not quite so much	1 not quite so much now	1 sometimes	2 very often	1 I may not take quite as much care	1 rather less than I used to	0 often	7
1054	1 Occasionally	2 yes, but not too badly	2 a lot of the time	2 not often	1 Occasionally	2 quite a lot	1 Occasionally	11	1 not quite so much	2 definitely not so much now	2 not often	3 nearly all the time	2 I don't take as much care as I should	2 definitely less than I used to	2 not often	14
1055	1 Occasionally	0 not at all	0 only occasionally	1 usually	0 not at all	0 not at all	0 not at all	2	1 not quite so much	0 as much as I always could	1 sometimes	1 sometimes	1 I may not take quite as much care	1 rather less than I used to	0 often	5
1056	1 Occasionally	0 not at all	1 not to often	1 usually	1 Occasionally	0 not at all	1 Occasionally	5	3 hardly at all	1 not quite so much now	2 not often	0 not at all	0 I take just as much care as ever	2 definitely less than I used to	1 sometimes	9
1057	1 Occasionally	1 a little, but it doesn't worry me	1 not to often	1 usually	2 quite often	1 Occasionally	1 Occasionally	8	2 only a little	1 not quite so much now	2 not often	1 sometimes	1 I may not take quite as much care	1 rather less than I used to	2 not often	10
1058	1 Occasionally	0 not at all	1 not to often	1 usually	0 not at all	1 Occasionally	0 not at all	4	1 not quite so much	1 not quite so much now	2 not often	1 sometimes	1 I may not take quite as much care	1 rather less than I used to	0 often	7
1059	2 a lot of the time	0 not at all	2 a lot of the time	2 not often	2 quite often	1 Occasionally	1 Occasionally	10	0 definitely as much	2 definitely not so much now	3 not at all	3 nearly all the time	2 I don't take as much care as I should	3 hardly at all	0 often	13
1060	0 not at all	0 not at all	0 only occasionally	1 usually	0 not at all	0 not at all	0 not at all	1	0 definitely as much	0 as much as I always could	1 sometimes	1 sometimes	0 I take just as much care as ever	0 as much as I ever did	0 often	2
1061	2 a lot of the time	3 very definitely and quite badly	2 a lot of the time	1 usually	2 quite often	0 not at all	2 quite often	12	0 definitely as much	0 as much as I always could	2 not often	1 sometimes	0 I take just as much care as ever	1 rather less than I used to	0 often	4
1062	1 Occasionally	1 a little, but it doesn't worry me	1 not to often	1 usually	1 Occasionally	1 Occasionally	0 not at all	6	3 hardly at all	1 not quite so much now	2 not often	2 very often	2 I don't take as much care as I should	2 definitely less than I used to	1 sometimes	13
1063	1 Occasionally	0 not at all	2 a lot of the time	1 usually	2 quite often	1 Occasionally	0 not at all	7	1 not quite so much	1 not quite so much now	1 sometimes	3 nearly all the time	0 I take just as much care as ever	1 rather less than I used to	1 sometimes	8
1064	1 Occasionally	2 yes, but not too badly	3 a great deal of the time	1 usually	2 quite often	1 Occasionally	1 Occasionally	11	3 hardly at all	2 definitely not so much now	2 not often	2 very often	2 I don't take as much care as I should	2 definitely less than I used to	1 sometimes	14
1065	0 not at all	0 not at all	0 only occasionally	1 usually	0 not at all	0 not at all	0 not at all	1	0 definitely as much	0 as much as I always could	1 sometimes	0 not at all	0 I take just as much care as ever	0 as much as I ever did	0 often	1
1066	1 Occasionally	1 a little, but it doesn't worry me	1 not to often	1 usually	1 Occasionally	0 not at all	1 Occasionally	6	1 not quite so much	1 not quite so much now	1 sometimes	1 sometimes	0 I take just as much care as ever	0 as much as I ever did	0 often	4
1067	0 not at all	0 not at all	0 only occasionally	0 definitely	0 not at all	1 Occasionally	0 not at all	1	3 hardly at all	0 as much as I always could	2 not often	0 not at all	0 I take just as much care as ever	0 as much as I ever did	0 often	5
1068	1 Occasionally	0 not at all	1 not to often	1 usually	1 Occasionally	0 not at all	0 not at all	4	1 not quite so much	1 not quite so much now	2 not often	1 sometimes	1 I may not take quite as much care	2 definitely less than I used to	0 often	8
1069	0 not at all	0 not at all	0 only occasionally	0 definitely	0 not at all	0 not at all	0 not at all	0	0 definitely as much	0 as much as I always could	0 most ot the time	0 not at all	0 I take just as much care as ever	0 as much as I ever did	0 often	0
1070	1 Occasionally	1 a little, but it doesn't worry me	1 not to often	0 definitely	0 not at all	0 not at all	0 not at all	3	1 not quite so much	2 definitely not so much now	1 sometimes	1 sometimes	1 I may not take quite as much care	1 rather less than I used to	0 often	7
1071	2 a lot of the time	2 yes, but not too badly	1 not to often	2 not often	0 not at all	0 not at all	1 Occasionally	8	1 not quite so much	1 not quite so much now	1 sometimes	1 sometimes	0 I take just as much care as ever	2 definitely less than I used to	1 sometimes	7
1072	1 Occasionally	0 not at all	1 not to often	1 usually	1 Occasionally	1 Occasionally	1 Occasionally	6	0 definitely as much	1 not quite so much now	2 not often	0 not at all	2 I don't take as much care as I should	1 rather less than I used to	0 often	6
1073	1 Occasionally	2 yes, but not too badly	1 not to often	3 not at all	1 Occasionally	1 Occasionally	1 Occasionally	10	3 hardly at all	1 not quite so much now	3 not at all	0 not at all	2 I don't take as much care as I should	2 definitely less than I used to	2 not often	13
1074	0 not at all	0 not at all	0 only occasionally	0 definitely	0 not at all	0 not at all	0 not at all	0	0 definitely as much	0 as much as I always could	0 most ot the time	0 not at all	0 I take just as much care as ever	0 as much as I ever did	0 often	0
1075	1 Occasionally	1 a little, but it doesn't worry me	2 a lot of the time	1 usually	1 Occasionally	0 not at all	1 Occasionally	7	1 not quite so much	1 not quite so much now	2 not often	1 sometimes	1 I may not take quite as much care	2 definitely less than I used to	1 sometimes	9
1076	1 Occasionally	1 a little, but it doesn't worry me	1 not to often	1 usually	1 Occasionally	0 not at all	1 Occasionally	6	1 not quite so much	1 not quite so much now	2 not often	2 very often	1 I may not take quite as much care	1 rather less than I used to	1 sometimes	9
1077	0 not at all	0 not at all	2 a lot of the time	1 usually	1 Occasionally	0 not at all	0 not at all	4	0 definitely as much	0 as much as I always could	0 most ot the time	1 sometimes	0 I take just as much care as ever	0 as much as I ever did	0 often	1
1078	0 not at all	0 not at all	0 only occasionally	1 usually	0 not at all	0 not at all	0 not at all	1	0 definitely as much	0 as much as I always could	1 sometimes	1 sometimes	0 I take just as much care as ever	0 as much as I ever did	0 often	2
1079	0 not at all	0 not at all	1 not to often	0 definitely	1 Occasionally	0 not at all	0 not at all	2	0 definitely as much	0 as much as I always could	1 sometimes	0 not at all	0 I take just as much care as ever	0 as much as I ever did	0 often	1
1080	1 Occasionally	1 a little, but it doesn't worry me	1 not to often	1 usually	1 Occasionally	0 not at all	0 not at all	5	0 definitely as much	1 not quite so much now	2 not often	1 sometimes	0 I take just as much care as ever	1 rather less than I used to	0 often	5
1081	0 not at all	0 not at all	1 not to often	1 usually	0 not at all	0 not at all	0 not at all	2	2 only a little	1 not quite so much now	3 not at all	1 sometimes	1 I may not take quite as much care	1 rather less than I used to	0 often	9
1082	1 Occasionally	0 not at all	1 not to often	1 usually	0 not at all	0 not at all	1 Occasionally	4	1 not quite so much	0 as much as I always could	1 sometimes	1 sometimes	1 I may not take quite as much care	0 as much as I ever did	0 often	4
1083	1 Occasionally	0 not at all	1 not to often	1 usually	0 not at all	0 not at all	0 not at all	3	2 only a little	0 as much as I always could	2 not often	1 sometimes	1 I may not take quite as much care	1 rather less than I used to	0 often	7
1084	1 Occasionally	1 a little, but it doesn't worry me	1 not to often	1 usually	1 Occasionally	1 Occasionally	1 Occasionally	7	0 definitely as much	1 not quite so much now	2 not often	1 sometimes	1 I may not take quite as much care	1 rather less than I used to	1 sometimes	7
1085	1 Occasionally	1 a little, but it doesn't worry me	1 not to often	1 usually	1 Occasionally	1 Occasionally	1 Occasionally	7	1 not quite so much	1 not quite so much now	1 sometimes	1 sometimes	1 I may not take quite as much care	1 rather less than I used to	0 often	6
1086	0 not at all	0 not at all	0 only occasionally	0 definitely	0 not at all	0 not at all	0 not at all	0	0 definitely as much	0 as much as I always could	0 most ot the time	0 not at all	0 I take just as much care as ever	0 as much as I ever did	0 often	0
1087	1 Occasionally	2 yes, but not too badly	2 a lot of the time	2 not often	1 Occasionally	1 Occasionally	1 Occasionally	10	1 not quite so much	1 not quite so much now	3 not at all	1 sometimes	2 I don't take as much care as I should	2 definitely less than I used to	1 sometimes	11
1088	1 Occasionally	1 a little, but it doesn't worry me	1 not to often	1 usually	1 Occasionally	0 not at all	1 Occasionally	6	1 not quite so much	1 not quite so much now	2 not often	1 sometimes	1 I may not take quite as much care	3 hardly at all	1 sometimes	10
1089	0 not at all	0 not at all	1 not to often	1 usually	0 not at all	0 not at all	0 not at all	2	1 not quite so much	0 as much as I always could	1 sometimes	1 sometimes	0 I take just as much care as ever	1 rather less than I used to	0 often	4
